# Supplementary material for: Polydopamine Nanobowl‐Armoured Perfluorocarbon Emulsions: Tracking Thermal‐ and Photothermal‐Induced Phase Change through Neutron Scattering
Source: Small. 2024 Nov 10;21(2):2406019. doi: 10.1002/smll.202406019 (PMC11735900; doi:10.1002/smll.202406019)
Supplement: Supplementary file 2 — Supporting Information [file SMLL-21-2406019-s004.xlsx]

## Sheet: Sheet1
sound wavelength (um)	particle radius (um)	dimensionless wavenumber, ka	Scattering regime
37.03	0.5	0.0848391	Rayleigh scattering
37.03	1	0.169678	Rayleigh scattering
37.03	1.5	0.254517	Rayleigh scattering
37.03	2	0.339356	Rayleigh scattering
37.03	2.5	0.424196	Rayleigh scattering
37.03	3	0.509035	Rayleigh scattering
37.03	5	0.848391	Rayleigh scattering
37.03	10	1.69678	Mie scattering
